# Supplementary material for: Leaf Venation and Morphology Help Explain Physiological Variation in Yucca brevifolia and Hesperoyucca whipplei Across Microhabitats in the Mojave Desert, CA
Source: Front Plant Sci. 2021 Jan 8;11:578338. doi: 10.3389/fpls.2020.578338 (PMC7820123; doi:10.3389/fpls.2020.578338)
Supplement: Supplementary Table 1 — Averages and raw data for the physiological and morpho-anatomical traits of the study. [file Table_1.XLSX]

## Sheet: Table S1
Table S1. Averages and raw data for the physiological and anatomical traits of the study
		Leaf surface area	RWC	SWC	PLT	LMA	gmin	IVD	Leaf width	Number of veins/mm2	gs	Time of gs measurement	VPD of gs measurement
		cm2	%	%	%	g m-2	mmol m-2 s-1	um	cm		mmol m-2 s-1	h:min	kPa
AVERAGES
YUBR	NW	39.6753	84.8137	0.685089	19.4112	36.1295	2.17869	269.825	0.786271	3.31274	70.875	0.5057	0.895845
YUBR	AF	54.7458	84.8205	0.738912	12.3206	46.6616	2.23764	312.179	1.09888	3.30104	96.75	0.525463	0.97286
YUBR	SE	40.8897	84.0994	0.859435	8.99562	47.9623	4.08584	299.989	0.783154	3.13389	57.008	0.582528	1.09574
HEWH	NW	107.123	93.9991	0.831499	17.9222	62.2819	3.04444	309.738	0.867611	4.15881	53.164	0.556972	1.33889
HEWH	AF	94.0906	90.0866	1.07348	10.4728	51.0936	3.23512	331.631	0.78798	2.1546	54.05	0.476667	2.11353
HEWH	SE	94.8317	92.0228	0.736653	12.8938	46.557	3.74117	318.477	0.716243	5.358	78.3333	0.572377	1.76902
Symbol and definitions
YUBR	Y. brevifolia
HEWH	H. whipplei
NW	north-western slope
AF	alluvial fan
SE	south-eastern slope
RWC	relative water content
SWC	saturated water content
PLT	percent loss thickness
LMA	leaf mass per area
gmin	cuticular conductance
gs	stomatal conductance
IVD	inter-vein density
RAW DATA
NW	YUBR	27.1288	88.7058	0.745166	8.65385	38.7326	2.19044	320.765	0.628012	3.42726	35.5	12:03:00	0.922248
NW	YUBR	29.3804	92.7369	0.262275	10.4483	22.9283	1.17176	215.481	0.698026	3.52829	60	12:13:00	0.867451
NW	YUBR	48.4226	87.5067	0.31449	9.50617	28.2538	3.75058	259.48	0.74622	3.25722	52	12:15:00	0.822352
NW	YUBR	31.3151	87.7915	0.789561	25.0563	42.7035	0.891649	302.456	0.732693	2.8374	100	12:17:00	0.80598
NW	YUBR	29.2489	85.6256	0.542504	30.9291	37.12	2.88902	250.942	0.75615	3.51355	92	12:19:00	0.766318
NW	YUBR	62.5574	87.103	0.774591	15.7399	37.2404			1.25356		70	12:20:00	0.752319
NW	YUBR	37.4676	89.1293	0.678765	20.0276	37.5488			0.840476		85	12:21:00	0.74594
NW	YUBR	41.5909	84.7071	0.760748	30.5258	43.4152			0.7396		80	12:22:00	0.768892
NW	YUBR	55.0019	86.2253	0.778938	23.8135	37.2227			0.776395		80	12:23:00	0.758575
NW	YUBR	34.6391	81.6178	0.707828					0.691576		60	12:28:00	0.728354
NW	YUBR		82.857	0.692396							74	12:29:00	0.718519
NW	YUBR		82.181	0.71185							60	12:30:00	0.724297
NW	YUBR		81.7697	0.955306							64	12:32:00	0.714494
NW	YUBR		79.5151	0.684369							82	12:33:00	0.719381
NW	YUBR		83.5774	0.720916							36	12:07:00	1.07229
NW	YUBR		82.4229	0.73752							65	11:21:00	1.10814
NW	YUBR		80.9409	0.733797							61.5	11:27:00	1.07904
NW	YUBR		82.233	0.740589							77	11:30:00	1.1376
NW	YUBR										77	11:38:00	1.16014
NW	YUBR										90	11:42:00	1.14507
NW	YUBR										115	11:48:00	1.04416
NW	YUBR										30	12:01:00	1.13762
NW	YUBR										66	12:04:00	1.08659
NW	YUBR										89	12:34:00	0.714494
AF	YUBR	53.894	87.6662	0.7932	8.28242	50.513	2.46507	306.242	1.06581	3.58827	122	13:08:00	0.774096
AF	YUBR	54.256	89.0359	0.777642	8.77763	54.3866	2.74602	318.435	1.11062	3.55686	66	13:09:00	0.758575
AF	YUBR	52.5345	88.6075	0.768941	6.69761	50.4754	1.7617	319.61	1.16799	2.61478	110	13:10:00	0.738308
AF	YUBR	60.5968	79.7733	0.727294	16.0502	48.3572	3.23521	289.391	1.01116	3.30358	99	13:11:00	0.728354
AF	YUBR	37.9978	80.4914	0.66622	21.39	44.3492	1.02137	327.218	0.761888	3.44172	99	13:12:00	0.702994
AF	YUBR	39.9541	80.9797	0.658839	16.7208	41.811	2.19648		0.851215		60	13:14:00	0.708802
AF	YUBR	43.2257	86.4578	0.66037	11.9328	33.379			1.25118		105	13:16:00	0.689713
AF	YUBR	83.7504	84.8044	0.665423	11.8934	47.8948			1.54233		109	13:22:00	0.680341
AF	YUBR	57.7686	85.5152	0.737038	10.2602	44.0972			1.14018		81	13:23:00	0.660032
AF	YUBR	63.4806	86.682	0.76327	11.2005	51.353			1.08645		110	13:24:00	0.680341
AF	YUBR		85.7737	0.787172							97	13:30:00	0.693479
AF	YUBR		81.3122	0.807174							95	13:31:00	0.703986
AF	YUBR		85.5675	0.793275							97	13:32:00	0.703986
AF	YUBR										91	13:34:00	0.703986
AF	YUBR										89	13:37:00	0.693479
AF	YUBR										111	11:20:00	1.34607
AF	YUBR										105	11:22:00	1.35507
AF	YUBR										113	11:24:00	1.35472
AF	YUBR										86	11:38:00	1.4904
AF	YUBR										91	12:24:00	1.39869
AF	YUBR										95	12:26:00	1.40763
AF	YUBR										91	10:35:00	1.58307
AF	YUBR										104	10:37:00	1.47748
AF	YUBR										96	10:41:00	1.31502
SE	YUBR	22.2672	87.8431	0.841623	7.18722	56.3642	4.83818	311.105	0.398108	2.8612	36.5	14:12:00	0.630772
SE	YUBR	32.9273	87.5732	0.947264	5.82278	44.6013	6.23809	299.487	0.73463	3.32932	62	14:15:00	0.648415
SE	YUBR	34.3996	88.5582	0.80417	10.2541	35.2708	5.05929	328.275	0.746766	2.69678	56	14:16:00	0.625663
SE	YUBR	54.1622	85.1241	0.807903	9.20952	49.6075	4.24636	266.376	0.949809	3.33283	82	14:18:00	0.621358
SE	YUBR	59.5251	89.2274	0.898961	10.8374	54.924	3.65352	294.7	0.975101	3.44929	54	14:19:00	0.617079
SE	YUBR	40.0589	86.114	0.846861	1.62162	53.83	2.32137		0.78343		56	14:24:00	0.648415
SE	YUBR	45.2621	87.3093	0.869737	1.72279	57.7724	1.33161		0.880068		70	14:26:00	0.638737
SE	YUBR	45.2921	84.3512	0.825152	12.2012	45.3074	3.34661		0.861072		54	14:26:00	0.634353
SE	YUBR	36.5417	85.1132	0.854615	16.7221	39.4875	6.23465		0.74556		67	14:28:00	0.629995
SE	YUBR	38.4613	84.6174	0.807089	14.3775	42.4583	3.58874		0.756999		55	14:30:00	0.621358
SE	YUBR		86.4263	0.949218							63	14:32:00	0.617079
SE	YUBR		80.6935	0.966729							68	14:30:00	0.617079
SE	YUBR		79.6918	1.06945							55	14:32:00	0.612826
SE	YUBR		83.6583	0.922381							56	14:34:00	0.612826
SE	YUBR		56.6368	0.704904							48	14:36:00	0.608599
SE	YUBR		88.5959	1.07403							39	14:38:00	0.604397
SE	YUBR		87.0188	0.704268							74	12:35:00	2.2859
SE	YUBR		88.0783	0.738147							71	12:37:00	2.07342
SE	YUBR		81.2575	0.696768							60	12:42:00	1.81131
SE	YUBR										47	13:01:00	2.12572
SE	YUBR										28.2	13:08:00	1.6163
SE	YUBR										31.5	13:10:00	1.64812
SE	YUBR										57	13:46:00	2.07342
SE	YUBR										62	13:47:00	1.96117
SE	YUBR										73	13:49:00	1.80908
NW	HEWH	68.3886	97.8571	0.772583	12.6502	70.1306	3.08171	287.422	0.737139	4.66248	42.5	12:36:00	0.719381
NW	HEWH	69.1201	94.9011	1.70703	9.8467	48.7849	2.82336	303.07	0.640918	4.26235	32	12:39:00	0.719381
NW	HEWH	83.652	97.1646	0.793766	14.9961	68.2786	4.69485	370.373	0.606114	3.46858	55	12:40:00	0.718519
NW	HEWH	160.982	99.2061	0.83247	15.5519	69.5605	1.57782	343.342	1.06396	3.65681	53	12:42:00	0.750096
NW	HEWH	180.796	96.9912	0.827095	33.5929	65.2028		244.485	1.3157	4.74382	33	12:44:00	0.739225
NW	HEWH	143.812	99.4735	0.810484	27.7331	88.0586			0.921461		83.6	12:46:00	0.728354
NW	HEWH	77.2237	93.9262	0.772067	26.8493	33.6948			0.837091		65	12:47:00	0.728354
NW	HEWH	82.1115	96.2227	0.361592	12.9587	63.7644			0.80946		72	12:47:00	0.728354
NW	HEWH	98.0245	93.4565	0.802616	14.6154	53.0621			0.876657		59	12:48:00	0.728354
NW	HEWH		94.7869	0.805632	10.4272						83	12:49:00	0.722371
NW	HEWH		99.9969	0.971369							45	12:50:00	0.748381
NW	HEWH		93.9707	0.820149							37	12:53:00	0.779332
NW	HEWH		82.0172	0.733021							59	12:54:00	0.796309
NW	HEWH		79.5936	0.710018							49.5	12:55:00	0.783357
NW	HEWH		94.3658	0.819339							78	14:20:00	2.03259
NW	HEWH		92.4273	0.791663							50	14:22:00	2.16177
NW	HEWH		96.8107	0.828841							43.5	14:30:00	2.53254
NW	HEWH		92.0971	0.795576							62	14:33:00	2.65579
NW	HEWH		91.7104	0.838711							41	14:35:00	2.70333
NW	HEWH		93.0062	0.835965							60	15:08:00	2.47394
NW	HEWH										65	15:03:00	2.67419
NW	HEWH										38	15:06:00	2.58091
NW	HEWH										31	12:23:00	1.22171
NW	HEWH										37	12:25:00	1.26237
NW	HEWH										55	12:56:00	0.783357
AF	HEWH	88.0657	98.2694	0.555888	22.5291	41.495	3.26994	273.041	0.828316	3.57707	50	10:59:00	1.59298
AF	HEWH	127.819	96.2487	0.646319	12.1328	49.0654	2.28763	350.373	0.985108	1.91819	53	11:01:00	1.65365
AF	HEWH	92.5286	95.6673	0.748135	-3.55649	46.0817	3.31786	398.258	0.876924	1.88122	39	11:02:00	1.76147
AF	HEWH	108.816	95.111	0.756282	15.3285	47.2037	4.11718	351.36	0.864482	1.78783	39.5	11:22:00	2.02025
AF	HEWH	92.3702	94.8052	0.763644	6.27421	53.8538	3.18302	285.124	0.711039	1.6087	64	11:15:00	2.08261
AF	HEWH	90.5956	92.6713	0.774937	9.31677	43.7724			0.81606		62	11:18:00	2.08454
AF	HEWH	78.3272	96.3922	0.737216	11.285	73.2699			0.697356		54	11:35:00	2.25267
AF	HEWH	76.602	96.6021	0.778737		47.6862			0.667555		67	11:59:00	2.53254
AF	HEWH	78.1623	94.8648	0.806413		57.0359			0.606211		46	11:57:00	2.56287
AF	HEWH	107.62	78.4111	0.855335		51.4725			0.826747		66	11:56:00	2.59169
AF	HEWH		99.1951	0.74799
AF	HEWH		97.1947	0.865584
AF	HEWH		79.1031	0.853238
AF	HEWH		71.3536	0.693507
AF	HEWH		90.7468	0.652039
AF	HEWH		87.7802	1.90762
AF	HEWH		91.1503	0.83058
AF	HEWH		65.9912	1.54882
AF	HEWH			4.8739
AF	HEWH
AF	HEWH
AF	HEWH
AF	HEWH
SE	HEWH	105.379	95.2823	0.716559	10.0597	51.4612	6.10655	363.277	0.770025	4.77152	61	13:21:00	1.63663
SE	HEWH	103.626	96.2658	0.75023	7.00787	50.81	2.81289	295.175	0.839594	5.46302	99	13:20:00	1.65718
SE	HEWH	106.903	80.6953	0.738757	10.1859	51.6412	2.31311	269.851	0.682674	5.9853	78	13:18:00	1.68977
SE	HEWH	108.109	95.3101	0.744506	12.1951	48.4957	1.49995	366.135	0.821222	5.21468	90	13:57:00	1.73088
SE	HEWH	79.077	94.4436	0.701057	13.214	37.9343	5.97332	297.948	0.753544	5.35548	68	13:58:00	1.75246
SE	HEWH	86.1985	94.2737	0.695291	4.43714	42.0992			0.691167		64	14:00:00	1.82159
SE	HEWH	74.1364	98.1491	0.749575	19.4613	41.8437			0.720725		64	13:28:00	1.84287
SE	HEWH	85.2114	96.9696	0.731536	14.253	39.2794			0.680269		96	13:33:00	1.85252
SE	HEWH	98.5003	99.7791	0.581163	25.2301	54.8003			0.591886		85	14:43:00	1.93728
SE	HEWH	101.177	97.2879	0.737197		47.205			0.611327
SE	HEWH		95.5908	0.830827
SE	HEWH		93.153	0.817486
SE	HEWH		91.5181	0.81603
SE	HEWH		85.0453	0.674664
SE	HEWH		81.006	0.685728
SE	HEWH		84.6894	0.677374
SE	HEWH		94.3446	0.808553
SE	HEWH		83.4972	0.74007
SE	HEWH		91.1313	0.799804
SE	HEWH
SE	HEWH
SE	HEWH
SE	HEWH
SE	HEWH
